# Supplementary material for: Risk Factors for a Higher Dietary Acid Load (Potential Renal Acid Load) in Free-Living Elderly in Poland
Source: Nutrients. 2024 Oct 8;16(19):3409. doi: 10.3390/nu16193409 (PMC11478483; doi:10.3390/nu16193409)
Supplement: Supplementary file 1 [file nutrients-16-03409-s001.zip]

Archive with 1 entries (1 files):
- nutrients-3194376-supplementary.pdf
